# Supplementary material for: Draft Genome of the European Mouflon (Ovis orientalis musimon)
Source: Front Genet. 2020 Nov 19;11:533611. doi: 10.3389/fgene.2020.533611 (PMC7710762; doi:10.3389/fgene.2020.533611)
Supplement: Supplementary file 1 [file Data_Sheet_1.zip]

Archive with 2 entries (2 files):
- Supplementary Figures & Tables.DOCX
- Supplementary Table 13.XLSX
