# Supplementary material for: Draft Genome of the European Mouflon (Ovis orientalis musimon)
Source: Front Genet. 2020 Nov 19;11:533611. doi: 10.3389/fgene.2020.533611 (PMC7710762; doi:10.3389/fgene.2020.533611)
Supplement: Supplementary file 1 [file Data_Sheet_1.zip › Supplementary Table 13.XLSX]

## Sheet: Sheet1
Supplementary Table 13. GO enrichment analysis of the expanded gene families in the mouflon
Type	GO_Name	GO_ID	corrected p-value(BH method)	GenesOfSelectedSetInGOterm
cellular component	DNA packaging complex	GO:0044815	5.71765e-15	Omusim17585.t1,Omusim22862.t1,Omusim22730.t1,Omusim18183.t1,Omusim22874.t1,Omusim22891.t1,Omusim18189.t1,Omusim22866.t1,Omusim22870.t1,Omusim22860.t1,Omusim22865.t1,Omusim18182.t1,Omusim22876.t1,Omusim22871.t1,Omusim22888.t1,Omusim22733.t1,Omusim18181.t1,Omusim22864.t1,Omusim22869.t1,Omusim22889.t1,Omusim22890.t1,Omusim22728.t1,Omusim18190.t1,Omusim18191.t1,Omusim22729.t1,
cellular component	chromatin	GO:0000785	1.14353e-14	Omusim17585.t1,Omusim22862.t1,Omusim22730.t1,Omusim18183.t1,Omusim22874.t1,Omusim22891.t1,Omusim18189.t1,Omusim22866.t1,Omusim22870.t1,Omusim22860.t1,Omusim22865.t1,Omusim18182.t1,Omusim22876.t1,Omusim22871.t1,Omusim22888.t1,Omusim22733.t1,Omusim18181.t1,Omusim22864.t1,Omusim22869.t1,Omusim22889.t1,Omusim22890.t1,Omusim22728.t1,Omusim18190.t1,Omusim18191.t1,Omusim22729.t1,
cellular component	protein-DNA complex	GO:0032993	1.14353e-14	Omusim17585.t1,Omusim22862.t1,Omusim22730.t1,Omusim18183.t1,Omusim22874.t1,Omusim22891.t1,Omusim18189.t1,Omusim22866.t1,Omusim22870.t1,Omusim22860.t1,Omusim22865.t1,Omusim18182.t1,Omusim22876.t1,Omusim22871.t1,Omusim22888.t1,Omusim22733.t1,Omusim18181.t1,Omusim22864.t1,Omusim22869.t1,Omusim22889.t1,Omusim22890.t1,Omusim22728.t1,Omusim18190.t1,Omusim18191.t1,Omusim22729.t1,
biological process	protein-DNA complex subunit organization	GO:0071824	1.81284e-14	Omusim17585.t1,Omusim18183.t1,Omusim22031.t1,Omusim22866.t1,Omusim22870.t1,Omusim22860.t1,Omusim21662.t1,Omusim22865.t1,Omusim18182.t1,Omusim22876.t1,Omusim21660.t1,Omusim20799.t1,Omusim22889.t1,Omusim16421.t1,Omusim22890.t1,Omusim18190.t1,Omusim02639.t1,Omusim23785.t1,Omusim22729.t1,
biological process	DNA conformation change	GO:0071103	1.81284e-14	Omusim17585.t1,Omusim18183.t1,Omusim22031.t1,Omusim22866.t1,Omusim22870.t1,Omusim22860.t1,Omusim21662.t1,Omusim22865.t1,Omusim18182.t1,Omusim22876.t1,Omusim21660.t1,Omusim20799.t1,Omusim22889.t1,Omusim16421.t1,Omusim22890.t1,Omusim18190.t1,Omusim02639.t1,Omusim23785.t1,Omusim22729.t1,
molecular function	protein heterodimerization activity	GO:0046982	3.9968e-14	Omusim17585.t1,Omusim22862.t1,Omusim22730.t1,Omusim18183.t1,Omusim22874.t1,Omusim22891.t1,Omusim18189.t1,Omusim22866.t1,Omusim22870.t1,Omusim22860.t1,Omusim22865.t1,Omusim18182.t1,Omusim22876.t1,Omusim22871.t1,Omusim22888.t1,Omusim22733.t1,Omusim18181.t1,Omusim22864.t1,Omusim22869.t1,Omusim22889.t1,Omusim22890.t1,Omusim22728.t1,Omusim18190.t1,Omusim18191.t1,Omusim22729.t1,
cellular component	chromosomal part	GO:0044427	2.0858e-12	Omusim17585.t1,Omusim22862.t1,Omusim22730.t1,Omusim18183.t1,Omusim22874.t1,Omusim22891.t1,Omusim18189.t1,Omusim22866.t1,Omusim22870.t1,Omusim22860.t1,Omusim22865.t1,Omusim18182.t1,Omusim22876.t1,Omusim22871.t1,Omusim22888.t1,Omusim22733.t1,Omusim18181.t1,Omusim22864.t1,Omusim22869.t1,Omusim22889.t1,Omusim22890.t1,Omusim22728.t1,Omusim18190.t1,Omusim18191.t1,Omusim22729.t1,
cellular component	chromosome	GO:0005694	7.73788e-12	Omusim17585.t1,Omusim22862.t1,Omusim22730.t1,Omusim18183.t1,Omusim22874.t1,Omusim22891.t1,Omusim18189.t1,Omusim22866.t1,Omusim22870.t1,Omusim22860.t1,Omusim22865.t1,Omusim18182.t1,Omusim22876.t1,Omusim22871.t1,Omusim22888.t1,Omusim22733.t1,Omusim18181.t1,Omusim22864.t1,Omusim22869.t1,Omusim22889.t1,Omusim22890.t1,Omusim22728.t1,Omusim18190.t1,Omusim18191.t1,Omusim22729.t1,
molecular function	protein dimerization activity	GO:0046983	2.16727e-11	Omusim17585.t1,Omusim22862.t1,Omusim22730.t1,Omusim18183.t1,Omusim22874.t1,Omusim22891.t1,Omusim18189.t1,Omusim22866.t1,Omusim22870.t1,Omusim22860.t1,Omusim22865.t1,Omusim18182.t1,Omusim22876.t1,Omusim22871.t1,Omusim22888.t1,Omusim22733.t1,Omusim18181.t1,Omusim22864.t1,Omusim22869.t1,Omusim22889.t1,Omusim22890.t1,Omusim22728.t1,Omusim18190.t1,Omusim18191.t1,Omusim22729.t1,
biological process	chromatin organization	GO:0006325	2.32384e-10	Omusim17585.t1,Omusim18183.t1,Omusim22031.t1,Omusim22866.t1,Omusim22870.t1,Omusim22860.t1,Omusim21662.t1,Omusim22865.t1,Omusim18182.t1,Omusim22876.t1,Omusim21660.t1,Omusim20799.t1,Omusim22889.t1,Omusim16421.t1,Omusim22890.t1,Omusim18190.t1,Omusim02639.t1,Omusim23785.t1,Omusim22729.t1,
biological process	DNA-templated transcription, initiation	GO:0006352	3.01096e-10	Omusim17585.t1,Omusim18183.t1,Omusim22866.t1,Omusim22870.t1,Omusim22860.t1,Omusim22865.t1,Omusim18182.t1,Omusim22876.t1,Omusim22889.t1,Omusim22890.t1,Omusim18190.t1,Omusim22729.t1,
biological process	chromosome organization	GO:0051276	9.87639e-10	Omusim17585.t1,Omusim18183.t1,Omusim11035.t1,Omusim22031.t1,Omusim05062.t1,Omusim22866.t1,Omusim22870.t1,Omusim22860.t1,Omusim21662.t1,Omusim22865.t1,Omusim18182.t1,Omusim22876.t1,Omusim21660.t1,Omusim20799.t1,Omusim22889.t1,Omusim16421.t1,Omusim22890.t1,Omusim18190.t1,Omusim02639.t1,Omusim23785.t1,Omusim22729.t1,
biological process	cellular protein-containing complex assembly	GO:0034622	3.61224e-09	Omusim17585.t1,Omusim18183.t1,Omusim22031.t1,Omusim22866.t1,Omusim22870.t1,Omusim22860.t1,Omusim21662.t1,Omusim22865.t1,Omusim18182.t1,Omusim22876.t1,Omusim21660.t1,Omusim20799.t1,Omusim22889.t1,Omusim16421.t1,Omusim22890.t1,Omusim18190.t1,Omusim02639.t1,Omusim23785.t1,Omusim22729.t1,
biological process	protein-containing complex assembly	GO:0065003	5.00726e-07	Omusim17585.t1,Omusim18183.t1,Omusim22031.t1,Omusim22866.t1,Omusim22870.t1,Omusim22860.t1,Omusim21662.t1,Omusim22865.t1,Omusim18182.t1,Omusim22876.t1,Omusim21660.t1,Omusim20799.t1,Omusim22889.t1,Omusim16421.t1,Omusim22890.t1,Omusim18190.t1,Omusim02639.t1,Omusim23785.t1,Omusim22729.t1,
biological process	cellular component assembly	GO:0022607	7.16815e-07	Omusim17585.t1,Omusim18183.t1,Omusim06262.t1,Omusim22031.t1,Omusim06263.t1,Omusim22866.t1,Omusim22870.t1,Omusim22860.t1,Omusim06267.t1,Omusim21662.t1,Omusim22865.t1,Omusim18182.t1,Omusim22876.t1,Omusim21660.t1,Omusim20799.t1,Omusim22889.t1,Omusim16421.t1,Omusim22890.t1,Omusim18190.t1,Omusim02639.t1,Omusim23785.t1,Omusim22729.t1,
biological process	protein-containing complex subunit organization	GO:0043933	1.15244e-06	Omusim17585.t1,Omusim18183.t1,Omusim22031.t1,Omusim22866.t1,Omusim22870.t1,Omusim22860.t1,Omusim21662.t1,Omusim22865.t1,Omusim18182.t1,Omusim22876.t1,Omusim21660.t1,Omusim20799.t1,Omusim22889.t1,Omusim16421.t1,Omusim22890.t1,Omusim18190.t1,Omusim02639.t1,Omusim23785.t1,Omusim22729.t1,
molecular function	peptide antigen binding	GO:0042605	1.35147e-06	Omusim24041.t1,Omusim24049.t1,Omusim23893.t1,Omusim23914.t1,Omusim23916.t1,Omusim24040.t1,
molecular function	antigen binding	GO:0003823	1.35147e-06	Omusim24041.t1,Omusim24049.t1,Omusim23893.t1,Omusim23914.t1,Omusim23916.t1,Omusim24040.t1,
cellular component	MHC class I protein complex	GO:0042612	1.5511e-06	Omusim24041.t1,Omusim24049.t1,Omusim23893.t1,Omusim23914.t1,Omusim23916.t1,Omusim24040.t1,
biological process	organelle organization	GO:0006996	1.76198e-06	Omusim17585.t1,Omusim18183.t1,Omusim22083.t1,Omusim11035.t1,Omusim22031.t1,Omusim05962.t1,Omusim05062.t1,Omusim21833.t1,Omusim17887.t1,Omusim22866.t1,Omusim22870.t1,Omusim22860.t1,Omusim21662.t1,Omusim22865.t1,Omusim18182.t1,Omusim22876.t1,Omusim21660.t1,Omusim20357.t1,Omusim20799.t1,Omusim17886.t1,Omusim22889.t1,Omusim16421.t1,Omusim22890.t1,Omusim18190.t1,Omusim02639.t1,Omusim23785.t1,Omusim227…
biological process	antigen processing and presentation of peptide antigen	GO:0048002	2.13176e-06	Omusim24041.t1,Omusim24049.t1,Omusim23893.t1,Omusim23914.t1,Omusim23916.t1,Omusim24040.t1,
biological process	antigen processing and presentation of peptide antigen via MHC class I	GO:0002474	2.13176e-06	Omusim24041.t1,Omusim24049.t1,Omusim23893.t1,Omusim23914.t1,Omusim23916.t1,Omusim24040.t1,
biological process	cellular component biogenesis	GO:0044085	4.05302e-06	Omusim17585.t1,Omusim18183.t1,Omusim06262.t1,Omusim22031.t1,Omusim06263.t1,Omusim22866.t1,Omusim22870.t1,Omusim22860.t1,Omusim06267.t1,Omusim21662.t1,Omusim22865.t1,Omusim18182.t1,Omusim22876.t1,Omusim21660.t1,Omusim20799.t1,Omusim22889.t1,Omusim16421.t1,Omusim22890.t1,Omusim18190.t1,Omusim02639.t1,Omusim23785.t1,Omusim22729.t1,
cellular component	non-membrane-bounded organelle	GO:0043228	5.1968e-06	Omusim02266.t1,Omusim17585.t1,Omusim22862.t1,Omusim22730.t1,Omusim18183.t1,Omusim00830.t1,Omusim22874.t1,Omusim22891.t1,Omusim18189.t1,Omusim11807.t1,Omusim15873.t1,Omusim11670.t1,Omusim22866.t1,Omusim22870.t1,Omusim22860.t1,Omusim20965.t1,Omusim22865.t1,Omusim18182.t1,Omusim22876.t1,Omusim22871.t1,Omusim02269.t1,Omusim22888.t1,Omusim22733.t1,Omusim18181.t1,Omusim02268.t1,Omusim22864.t1,Omusim064…
cellular component	intracellular non-membrane-bounded organelle	GO:0043232	5.1968e-06	Omusim02266.t1,Omusim17585.t1,Omusim22862.t1,Omusim22730.t1,Omusim18183.t1,Omusim00830.t1,Omusim22874.t1,Omusim22891.t1,Omusim18189.t1,Omusim11807.t1,Omusim15873.t1,Omusim11670.t1,Omusim22866.t1,Omusim22870.t1,Omusim22860.t1,Omusim20965.t1,Omusim22865.t1,Omusim18182.t1,Omusim22876.t1,Omusim22871.t1,Omusim02269.t1,Omusim22888.t1,Omusim22733.t1,Omusim18181.t1,Omusim02268.t1,Omusim22864.t1,Omusim064…
cellular component	protein-containing complex	GO:0032991	1.55181e-05	Omusim17585.t1,Omusim22862.t1,Omusim22730.t1,Omusim18183.t1,Omusim11035.t1,Omusim24041.t1,Omusim21583.t1,Omusim00830.t1,Omusim22874.t1,Omusim22891.t1,Omusim05062.t1,Omusim18189.t1,Omusim11807.t1,Omusim15873.t1,Omusim11670.t1,Omusim22866.t1,Omusim22870.t1,Omusim22860.t1,Omusim20965.t1,Omusim22865.t1,Omusim18182.t1,Omusim22876.t1,Omusim14424.t1,Omusim24049.t1,Omusim22871.t1,Omusim23893.t1,Omusim152…
biological process	cellular component organization	GO:0016043	5.3983e-05	Omusim17585.t1,Omusim18183.t1,Omusim22083.t1,Omusim06262.t1,Omusim11035.t1,Omusim22031.t1,Omusim05962.t1,Omusim05062.t1,Omusim06263.t1,Omusim21833.t1,Omusim17887.t1,Omusim22866.t1,Omusim22870.t1,Omusim22860.t1,Omusim06267.t1,Omusim21662.t1,Omusim22865.t1,Omusim18182.t1,Omusim22876.t1,Omusim21660.t1,Omusim20357.t1,Omusim20799.t1,Omusim17886.t1,Omusim22889.t1,Omusim16421.t1,Omusim22890.t1,Omusim181…
molecular function	peptide binding	GO:0042277	5.50157e-05	Omusim24041.t1,Omusim24049.t1,Omusim23893.t1,Omusim23914.t1,Omusim23916.t1,Omusim24040.t1,
molecular function	DNA binding	GO:0003677	6.19536e-05	Omusim17585.t1,Omusim22862.t1,Omusim22730.t1,Omusim18183.t1,Omusim22874.t1,Omusim22891.t1,Omusim18189.t1,Omusim22866.t1,Omusim23627.t1,Omusim19352.t1,Omusim06647.t1,Omusim24054.t1,Omusim22870.t1,Omusim22860.t1,Omusim22865.t1,Omusim18182.t1,Omusim20469.t1,Omusim22876.t1,Omusim22871.t1,Omusim22888.t1,Omusim22733.t1,Omusim18181.t1,Omusim22864.t1,Omusim12122.t1,Omusim22229.t1,Omusim23778.t1,Omusim228…
cellular component	synaptic membrane	GO:0097060	8.3088e-05	Omusim00027.t1,Omusim22603.t1,Omusim11023.t1,Omusim22605.t1,Omusim22945.t1,Omusim22944.t1,
cellular component	MHC protein complex	GO:0042611	8.3088e-05	Omusim24041.t1,Omusim24049.t1,Omusim23893.t1,Omusim23914.t1,Omusim23916.t1,Omusim24040.t1,
molecular function	inositol 1,4,5-trisphosphate-sensitive calcium-release channel activity	GO:0005220	9.98313e-05	Omusim04831.t1,Omusim10472.t1,Omusim14889.t1,
biological process	antigen processing and presentation	GO:0019882	0.000130668	Omusim24041.t1,Omusim24049.t1,Omusim23893.t1,Omusim23914.t1,Omusim23916.t1,Omusim24040.t1,
biological process	cellular component organization or biogenesis	GO:0071840	0.000145487	Omusim17585.t1,Omusim18183.t1,Omusim22083.t1,Omusim06262.t1,Omusim11035.t1,Omusim22031.t1,Omusim05962.t1,Omusim05062.t1,Omusim06263.t1,Omusim21833.t1,Omusim17887.t1,Omusim22866.t1,Omusim22870.t1,Omusim22860.t1,Omusim06267.t1,Omusim21662.t1,Omusim22865.t1,Omusim18182.t1,Omusim22876.t1,Omusim21660.t1,Omusim20357.t1,Omusim20799.t1,Omusim17886.t1,Omusim22889.t1,Omusim16421.t1,Omusim22890.t1,Omusim181…
molecular function	amide binding	GO:0033218	0.000171544	Omusim24041.t1,Omusim24049.t1,Omusim23893.t1,Omusim23914.t1,Omusim23916.t1,Omusim24040.t1,
molecular function	NAD(P)+-protein-arginine ADP-ribosyltransferase activity	GO:0003956	0.000235435	Omusim22604.t1,Omusim11024.t1,Omusim22606.t1,Omusim22602.t1,
biological process	defense response to virus	GO:0051607	0.000245448	Omusim16890.t1,Omusim16889.t1,Omusim16888.t1,Omusim16892.t1,Omusim16891.t1,
cellular component	plasma membrane region	GO:0098590	0.000264031	Omusim00027.t1,Omusim22603.t1,Omusim11023.t1,Omusim22605.t1,Omusim22945.t1,Omusim22944.t1,
molecular function	ligand-gated cation channel activity	GO:0099094	0.0002909	Omusim04831.t1,Omusim00027.t1,Omusim10472.t1,Omusim22603.t1,Omusim11023.t1,Omusim22605.t1,Omusim14889.t1,
cellular component	cell part	GO:0044464	0.000425769	Omusim02266.t1,Omusim04831.t1,Omusim17585.t1,Omusim00027.t1,Omusim22862.t1,Omusim22730.t1,Omusim18183.t1,Omusim10472.t1,Omusim11035.t1,Omusim15896.t1,Omusim24041.t1,Omusim22603.t1,Omusim21583.t1,Omusim00830.t1,Omusim22031.t1,Omusim16890.t1,Omusim22874.t1,Omusim22891.t1,Omusim05062.t1,Omusim18189.t1,Omusim11807.t1,Omusim15873.t1,Omusim11023.t1,Omusim11670.t1,Omusim16888.t1,Omusim22866.t1,Omusim236…
cellular component	cell	GO:0005623	0.000425769	Omusim02266.t1,Omusim04831.t1,Omusim17585.t1,Omusim00027.t1,Omusim22862.t1,Omusim22730.t1,Omusim18183.t1,Omusim10472.t1,Omusim11035.t1,Omusim15896.t1,Omusim24041.t1,Omusim22603.t1,Omusim21583.t1,Omusim00830.t1,Omusim22031.t1,Omusim16890.t1,Omusim22874.t1,Omusim22891.t1,Omusim05062.t1,Omusim18189.t1,Omusim11807.t1,Omusim15873.t1,Omusim11023.t1,Omusim11670.t1,Omusim16888.t1,Omusim22866.t1,Omusim236…
biological process	response to virus	GO:0009615	0.000473017	Omusim16890.t1,Omusim16889.t1,Omusim16888.t1,Omusim16892.t1,Omusim16891.t1,
biological process	positive regulation of synapse maturation	GO:0090129	0.000543766	Omusim06262.t1,Omusim06263.t1,Omusim06267.t1,
biological process	regulation of synapse maturation	GO:0090128	0.000543766	Omusim06262.t1,Omusim06263.t1,Omusim06267.t1,
biological process	synapse maturation	GO:0060074	0.000543766	Omusim06262.t1,Omusim06263.t1,Omusim06267.t1,
biological process	regulation of synapse assembly	GO:0051963	0.000543766	Omusim06262.t1,Omusim06263.t1,Omusim06267.t1,
biological process	positive regulation of synapse assembly	GO:0051965	0.000543766	Omusim06262.t1,Omusim06263.t1,Omusim06267.t1,
biological process	innate immune response	GO:0045087	0.000560487	Omusim16890.t1,Omusim16889.t1,Omusim16888.t1,Omusim16892.t1,Omusim16891.t1,
molecular function	hedgehog receptor activity	GO:0008158	0.000631866	Omusim23850.t1,Omusim23659.t1,Omusim23851.t1,Omusim17554.t1,
biological process	protein ADP-ribosylation	GO:0006471	0.000635685	Omusim22604.t1,Omusim11024.t1,Omusim22606.t1,Omusim22602.t1,
cellular component	organelle	GO:0043226	0.000941678	Omusim02266.t1,Omusim04831.t1,Omusim17585.t1,Omusim22862.t1,Omusim22730.t1,Omusim18183.t1,Omusim10472.t1,Omusim11035.t1,Omusim15896.t1,Omusim00830.t1,Omusim22031.t1,Omusim22874.t1,Omusim22891.t1,Omusim05062.t1,Omusim18189.t1,Omusim11807.t1,Omusim15873.t1,Omusim11670.t1,Omusim22866.t1,Omusim23627.t1,Omusim19352.t1,Omusim24054.t1,Omusim22870.t1,Omusim22860.t1,Omusim21662.t1,Omusim20965.t1,Omusim228…
molecular function	rRNA binding	GO:0019843	0.00102513	Omusim15873.t1,Omusim06442.t1,Omusim05748.t1,Omusim15786.t1,Omusim00035.t1,
molecular function	ligand-gated calcium channel activity	GO:0099604	0.00103793	Omusim04831.t1,Omusim10472.t1,Omusim14889.t1,
molecular function	calcium-release channel activity	GO:0015278	0.00103793	Omusim04831.t1,Omusim10472.t1,Omusim14889.t1,
biological process	defense response to other organism	GO:0098542	0.00110259	Omusim16890.t1,Omusim16889.t1,Omusim16888.t1,Omusim16892.t1,Omusim16891.t1,
molecular function	protein binding	GO:0005515	0.00124023	Omusim17585.t1,Omusim19038.t1,Omusim23608.t1,Omusim22862.t1,Omusim22730.t1,Omusim18183.t1,Omusim22083.t1,Omusim16964.t1,Omusim06262.t1,Omusim12709.t1,Omusim22095.t1,Omusim24041.t1,Omusim12710.t1,Omusim16958.t1,Omusim00452.t1,Omusim17138.t1,Omusim05962.t1,Omusim16890.t1,Omusim22874.t1,Omusim22891.t1,Omusim20234.t1,Omusim16957.t1,Omusim18189.t1,Omusim05940.t1,Omusim23122.t1,Omusim16963.t1,Omusim062…
biological process	autophagy	GO:0006914	0.0012588	Omusim16890.t1,Omusim16889.t1,Omusim16888.t1,Omusim16892.t1,Omusim16891.t1,
biological process	process utilizing autophagic mechanism	GO:0061919	0.0012588	Omusim16890.t1,Omusim16889.t1,Omusim16888.t1,Omusim16892.t1,Omusim16891.t1,
biological process	regulation of synapse structure or activity	GO:0050803	0.00138142	Omusim06262.t1,Omusim06263.t1,Omusim06267.t1,
biological process	regulation of synapse organization	GO:0050807	0.00138142	Omusim06262.t1,Omusim06263.t1,Omusim06267.t1,
biological process	positive regulation of nervous system development	GO:0051962	0.00138142	Omusim06262.t1,Omusim06263.t1,Omusim06267.t1,
cellular component	intracellular organelle	GO:0043229	0.0013871	Omusim02266.t1,Omusim04831.t1,Omusim17585.t1,Omusim22862.t1,Omusim22730.t1,Omusim18183.t1,Omusim10472.t1,Omusim11035.t1,Omusim00830.t1,Omusim22031.t1,Omusim22874.t1,Omusim22891.t1,Omusim05062.t1,Omusim18189.t1,Omusim11807.t1,Omusim15873.t1,Omusim11670.t1,Omusim22866.t1,Omusim23627.t1,Omusim19352.t1,Omusim24054.t1,Omusim22870.t1,Omusim22860.t1,Omusim21662.t1,Omusim20965.t1,Omusim22865.t1,Omusim181…
cellular component	intracellular part	GO:0044424	0.00165524	Omusim02266.t1,Omusim04831.t1,Omusim17585.t1,Omusim22862.t1,Omusim22730.t1,Omusim18183.t1,Omusim10472.t1,Omusim11035.t1,Omusim21583.t1,Omusim00830.t1,Omusim22031.t1,Omusim22874.t1,Omusim22891.t1,Omusim05062.t1,Omusim18189.t1,Omusim11807.t1,Omusim15873.t1,Omusim11670.t1,Omusim22866.t1,Omusim23627.t1,Omusim19352.t1,Omusim24054.t1,Omusim22870.t1,Omusim22860.t1,Omusim21662.t1,Omusim04163.t1,Omusim209…
biological process	immune effector process	GO:0002252	0.00172374	Omusim16890.t1,Omusim16889.t1,Omusim16888.t1,Omusim16892.t1,Omusim16891.t1,
molecular function	acetylcholine-gated cation-selective channel activity	GO:0022848	0.00174741	Omusim00027.t1,Omusim22603.t1,Omusim11023.t1,Omusim22605.t1,
molecular function	postsynaptic neurotransmitter receptor activity	GO:0098960	0.00174741	Omusim00027.t1,Omusim22603.t1,Omusim11023.t1,Omusim22605.t1,
molecular function	transmitter-gated ion channel activity involved in regulation of postsynaptic membrane potential	GO:1904315	0.00174741	Omusim00027.t1,Omusim22603.t1,Omusim11023.t1,Omusim22605.t1,
molecular function	neurotransmitter receptor activity involved in regulation of postsynaptic membrane potential	GO:0099529	0.00174741	Omusim00027.t1,Omusim22603.t1,Omusim11023.t1,Omusim22605.t1,
biological process	developmental maturation	GO:0021700	0.00196075	Omusim06262.t1,Omusim06263.t1,Omusim06267.t1,
cellular component	synapse part	GO:0044456	0.00201041	Omusim00027.t1,Omusim22603.t1,Omusim11023.t1,Omusim22605.t1,Omusim22945.t1,Omusim22944.t1,
cellular component	presynaptic membrane	GO:0042734	0.00218236	Omusim22945.t1,Omusim22944.t1,
molecular function	phosphoribosylamine-glycine ligase activity	GO:0004637	0.00223442	Omusim15806.t1,Omusim15532.t1,
molecular function	biotin-protein ligase activity	GO:0018271	0.00223442	Omusim03208.t1,Omusim03206.t1,
molecular function	biotin-[acetyl-CoA-carboxylase] ligase activity	GO:0004077	0.00223442	Omusim03208.t1,Omusim03206.t1,
molecular function	intracellular ligand-gated ion channel activity	GO:0005217	0.00237896	Omusim04831.t1,Omusim10472.t1,Omusim14889.t1,
biological process	response to external biotic stimulus	GO:0043207	0.00247009	Omusim16890.t1,Omusim16889.t1,Omusim16888.t1,Omusim16892.t1,Omusim16891.t1,
biological process	response to other organism	GO:0051707	0.00247009	Omusim16890.t1,Omusim16889.t1,Omusim16888.t1,Omusim16892.t1,Omusim16891.t1,
cellular component	organelle part	GO:0044422	0.00251427	Omusim02266.t1,Omusim17585.t1,Omusim22862.t1,Omusim22730.t1,Omusim18183.t1,Omusim11035.t1,Omusim15896.t1,Omusim22874.t1,Omusim22891.t1,Omusim05062.t1,Omusim18189.t1,Omusim22866.t1,Omusim22870.t1,Omusim22860.t1,Omusim22865.t1,Omusim18182.t1,Omusim22876.t1,Omusim22871.t1,Omusim02269.t1,Omusim15292.t1,Omusim22888.t1,Omusim22733.t1,Omusim18181.t1,Omusim02268.t1,Omusim22864.t1,Omusim15493.t1,Omusim228…
biological process	synapse assembly	GO:0007416	0.00269965	Omusim06262.t1,Omusim06263.t1,Omusim06267.t1,
cellular component	synapse	GO:0045202	0.00355035	Omusim00027.t1,Omusim22603.t1,Omusim11023.t1,Omusim22605.t1,Omusim22945.t1,Omusim22944.t1,
cellular component	intracellular	GO:0005622	0.00357723	Omusim02266.t1,Omusim04831.t1,Omusim17585.t1,Omusim22862.t1,Omusim22730.t1,Omusim18183.t1,Omusim10472.t1,Omusim11035.t1,Omusim21583.t1,Omusim00830.t1,Omusim22031.t1,Omusim16890.t1,Omusim22874.t1,Omusim22891.t1,Omusim05062.t1,Omusim18189.t1,Omusim11807.t1,Omusim15873.t1,Omusim11670.t1,Omusim16888.t1,Omusim22866.t1,Omusim23627.t1,Omusim19352.t1,Omusim07007.t1,Omusim24054.t1,Omusim22870.t1,Omusim228…
cellular component	intracellular organelle part	GO:0044446	0.00362264	Omusim02266.t1,Omusim17585.t1,Omusim22862.t1,Omusim22730.t1,Omusim18183.t1,Omusim11035.t1,Omusim22874.t1,Omusim22891.t1,Omusim05062.t1,Omusim18189.t1,Omusim22866.t1,Omusim22870.t1,Omusim22860.t1,Omusim22865.t1,Omusim18182.t1,Omusim22876.t1,Omusim22871.t1,Omusim02269.t1,Omusim15292.t1,Omusim22888.t1,Omusim22733.t1,Omusim18181.t1,Omusim02268.t1,Omusim22864.t1,Omusim15493.t1,Omusim22869.t1,Omusim228…
biological process	immune response	GO:0006955	0.00387587	Omusim24041.t1,Omusim16890.t1,Omusim16889.t1,Omusim16888.t1,Omusim24049.t1,Omusim23893.t1,Omusim16892.t1,Omusim23914.t1,Omusim23916.t1,Omusim16891.t1,Omusim24040.t1,
cellular component	postsynaptic membrane	GO:0045211	0.00467825	Omusim00027.t1,Omusim22603.t1,Omusim11023.t1,Omusim22605.t1,
cellular component	postsynapse	GO:0098794	0.00467825	Omusim00027.t1,Omusim22603.t1,Omusim11023.t1,Omusim22605.t1,
biological process	regulation of spindle checkpoint	GO:0090231	0.00630262	Omusim11035.t1,Omusim05062.t1,
biological process	regulation of mitotic cell cycle spindle assembly checkpoint	GO:0090266	0.00630262	Omusim11035.t1,Omusim05062.t1,
biological process	regulation of cell cycle checkpoint	GO:1901976	0.00630262	Omusim11035.t1,Omusim05062.t1,
biological process	regulation of mitotic spindle checkpoint	GO:1903504	0.00630262	Omusim11035.t1,Omusim05062.t1,
molecular function	ligand-gated channel activity	GO:0022834	0.00813232	Omusim04831.t1,Omusim00027.t1,Omusim10472.t1,Omusim22603.t1,Omusim11023.t1,Omusim22605.t1,Omusim14889.t1,
molecular function	ligand-gated ion channel activity	GO:0015276	0.00813232	Omusim04831.t1,Omusim00027.t1,Omusim10472.t1,Omusim22603.t1,Omusim11023.t1,Omusim22605.t1,Omusim14889.t1,
biological process	response to biotic stimulus	GO:0009607	0.00849666	Omusim16890.t1,Omusim16889.t1,Omusim16888.t1,Omusim16892.t1,Omusim16891.t1,
